# Supplementary material for: Role of Survivin in Bladder Cancer: Issues to Be Overcome When Designing an Efficient Dual Nano-Therapy
Source: Pharmaceutics. 2021 Nov 19;13(11):1959. doi: 10.3390/pharmaceutics13111959 (PMC8618611; doi:10.3390/pharmaceutics13111959)
Supplement: Supplementary file 1 [file pharmaceutics-13-01959-s001.zip]

Archive with 1 entries (1 files):
- pharmaceutics-1406835-SI.pdf
